# Supplementary material for: Chronic gamma radiation resistance in fungi correlates with resistance to chromium and elevated temperatures, but not with resistance to acute irradiation
Source: Sci Rep. 2019 Aug 6;9:11361. doi: 10.1038/s41598-019-47007-9 (PMC6684587; doi:10.1038/s41598-019-47007-9)
Supplement: Supplementary file 2 — Supplementary Dataset 1 [file 41598_2019_47007_MOESM2_ESM.xlsx]

## Sheet: Sheet1
Strain #	Name	Phylum	CIRgrowth	logD10	lowpHgrowth	Ascomycota	Tmax	logHgCl2	logMER	logCrCl3	logK2Cr2O7
			Growth at 36 Gy/h in at least one tested solid medium (AM at pH 2.3 or YPD at pH 7.0)	Log10-transformed D10 (kGy) in liquid YPD medium	Growth at pH 2.3 without irradiation	Binary variable, 1 = strain belongs to Ascomycota phylum, 0 = does not belong to this phylum	Maximum temperature (˚C) that supported growth on solid optimal medium (e.g. YPD, MEA, Tomato Agar, Horse manure extract)	Log10-transformed highest cocentrations of these compounds that supported growth (µM) in AM medium at pH ~6.8
EXF-6463	Candida pseudoloambica	Ascomycota	1	-0.30103	1	1	39	1	3.17609	3.54407	1.87506
EXF-7977	Candida sake	Ascomycota	1	0	1	1	39	1	3	2.87506	3
EXF-6453	Cyberlindnera saturnus	Ascomycota	1	0	1	1	39	1.39794	2.69897	3.30103	3.54407
EXF-589	Debaryomyces hansenii	Ascomycota	0	-0.60206	1	1	39	1	2	2.39794	2
EXF-6464	Debaryomyces hansenii	Ascomycota	1	0.255273	1	1	39	1	2	2.69897	2.39794
EXF-5576	Exophiala dermatitidis A	Ascomycota	1	0.477121	1	1	45	1.39794	2	3	2.69897
EXF-5586	Exophiala dermatitidis B	Ascomycota	1	0.477121	1	1	45	1.69897	2	3	2.39794
EXF-5585	Exophiala dermatitidis C	Ascomycota	1	0.477121	1	1	50	1.69897	2	2.87506	2.87506
EXF-7107	Geotrichum sp.	Ascomycota	1	-0.09691	1	1	45	1	2	2.69897	2
EXF-6402	Kazachstania exigua	Ascomycota	1	0.0791812	1	1	39	1	2	2.87506	1.69897
EXF-5288	Kluyveromyces marxianus	Ascomycota	1	-0.221849	1	1	45	1	3	2.69897	2
EXF-6408	Metschnikowia fructicola	Ascomycota	1	0.477121	1	1	39	1	3	2.69897	2
EXF-5283	Metschnikowia pulcherrima	Ascomycota	1	0.30103	1	1	39	1	3	2.87506	3
EXF-6410	Pichia fermentans	Ascomycota	1	0.146128	1	1	39	1	3	2.69897	2.69897
EXF-1496	Pichia guilliermondi	Ascomycota	1	0	1	1	43	1.39794	2.39794	2.87506	3.17609
EXF-6398	Pichia kudravzevii	Ascomycota	1	0.30103	1	1	45	1.39794	2	2.69897	2.87506
EXF-5293	Saccharomyces bayanus	Ascomycota	1	0.30103	1	1	40	1.39794	3.47712	2.69897	2
EXF-4909	Saccharomyces bayanus x cerivisiae	Ascomycota	1	0.477121	1	1	40	1.39794	2.87506	2.69897	2.69897
EXF-3422	Saccharomyces cerevisiae	Ascomycota	1	0.30103	1	1	40	1.39794	3.39794	2.69897	2.69897
EXF-4911	Saccharomyces cerevisiae	Ascomycota	1	0.30103	1	1	40	1.39794	3	2.69897	3
EXF-4916	Saccharomyces cerevisiae	Ascomycota	1	0.414973	1	1	40	1.39794	3	2.69897	3
EXF-5042	Saccharomyces cerevisiae	Ascomycota	1	0.30103	1	1	40	1.39794	3.47712	2.69897	2.69897
EXF-5043	Saccharomyces cerevisiae	Ascomycota	1	0.20412	1	1	40	1.39794	2.47712	2	2.39794
EXF-5046	Saccharomyces cerevisiae	Ascomycota	1	0.39794	1	1	40	1.39794	3.47712	2.69897	3
EXF-5248	Saccharomyces cerevisiae	Ascomycota	1	0.30103	1	1	40	1.39794	3.47712	2.69897	2.69897
EXF-5281	Saccharomyces cerevisiae	Ascomycota	1	0.414973	1	1	40	1	1.69897	2	2.39794
EXF-5282	Saccharomyces cerevisiae	Ascomycota	1	0.477121	1	1	40	1	1.69897	2	1
EXF-5284	Saccharomyces cerevisiae	Ascomycota	1	0.477121	1	1	40	1.39794	3.39794	3	2.69897
EXF-5294	Saccharomyces cerevisiae	Ascomycota	0	0.50515	1	1	40	1.39794	2.39794	2.69897	1
EXF-5295	Saccharomyces cerevisiae	Ascomycota	1	0.447158	1	1	40	1.39794	2.69897	2.69897	2.69897
EXF-5297	Saccharomyces cerevisiae	Ascomycota	1	0.255273	1	1	40	1.39794	3	2	2.69897
EXF-5733	Saccharomyces cerevisiae	Ascomycota	0	0	1	1	40	1	3.47712	2.69897	2
EXF-5735	Saccharomyces cerevisiae	Ascomycota	1	0.30103	1	1	40	1.39794	3	2.69897	2.69897
EXF-5822	Saccharomyces cerevisiae	Ascomycota	1	0.556303	1	1	40	1.39794	2.69897	2.69897	2
EXF-5870	Saccharomyces cerevisiae	Ascomycota	0	0.0413927	1	1	40	1.39794	2.69897	2.69897	2
EXF-5871	Saccharomyces cerevisiae	Ascomycota	1	-0.09691	1	1	40	1.39794	3	2.69897	2
EXF-5872	Saccharomyces cerevisiae	Ascomycota	0	0.30103	1	1	40	1.39794	2.87506	2.69897	2
EXF-5875	Saccharomyces cerevisiae	Ascomycota	0	0.255273	1	1	40	1.39794	3	2	2.69897
EXF-6218	Saccharomyces cerevisiae	Ascomycota	0	-0.221849	1	1	40	1.39794	2.69897	2.69897	3
EXF-6219	Saccharomyces cerevisiae	Ascomycota	0	-0.221849	1	1	40	0.69897	2.47712	2	2.39794
EXF-6246	Saccharomyces cerevisiae	Ascomycota	0	0.544068	1	1	40	1.39794	2	2.69897	2
EXF-6247	Saccharomyces cerevisiae	Ascomycota	0	0.30103	1	1	40	1.39794	2.69897	2	2.69897
EXF-6248	Saccharomyces cerevisiae	Ascomycota	0	0.477121	1	1	37	1.39794	1.17609	2.69897	1
EXF-6684	Saccharomyces cerevisiae	Ascomycota	1	0.30103	1	1	40	1.39794	2	2.69897	2.69897
EXF-6761	Saccharomyces cerevisiae	Ascomycota	1	0.477121	1	1	40	1.39794	2	2.69897	2.69897
EXF-6780	Saccharomyces cerevisiae	Ascomycota	1	0	1	1	40	1.39794	2.47712	2	2.39794
EXF-6789	Saccharomyces cerevisiae	Ascomycota	1	0.20412	1	1	40	1.39794	2.69897	2.69897	2
EXF-6835	Saccharomyces cerevisiae	Ascomycota	0	0.0791812	1	1	40	0.875061	1.69897	2	2.87506
EXF-7145	Saccharomyces cerevisiae	Ascomycota	0	-0.30103	1	1	40	1.39794	2.39794	2	2.69897
EXF-7197	Saccharomyces cerevisiae	Ascomycota	1	0.255273	1	1	40	1.39794	2.69897	2.69897	2
EXF-7200	Saccharomyces cerevisiae	Ascomycota	1	0.39794	1	1	40	1.39794	2.69897	2.69897	2
EXF-7202	Saccharomyces cerevisiae	Ascomycota	1	0.0791812	1	1	40	1.39794	2	2.69897	2
EXF-7163	Saccharomyces kudriavzevii	Ascomycota	0	0	1	1	39	1	1.69897	2	2.39794
EXF-7207	Saccharomyces kudriavzevii	Ascomycota	0	0.176091	1	1	39	1	1.69897	2	2
EXF-7210	Saccharomyces kudriavzevii	Ascomycota	0	0	1	1	39	1	1.69897	2	2.39794
EXF-7211	Saccharomyces kudriavzevii	Ascomycota	0	0.176091	1	1	39	1	1.69897	2	2.39794
EXF-7282	Saccharomyces kudriavzevii	Ascomycota	0	0	1	1	39	1	1.69897	2	2.39794
EXF-7284	Saccharomyces kudriavzevii	Ascomycota	0	0.30103	1	1	39	1	1.69897	2	2.39794
EXF-7288	Saccharomyces kudriavzevii	Ascomycota	0	0.176091	1	1	39	1	1.69897	2	2.39794
EXF-7289	Saccharomyces kudriavzevii	Ascomycota	0	0	1	1	39	1	1.69897	2	2.39794
EXF-6676	Saccharomyces paradoxus	Ascomycota	0	0.380211	1	1	40	1.39794	1.69897	2	2
EXF-7135	Saccharomyces paradoxus	Ascomycota	1	0.39794	1	1	40	1.39794	1.69897	2	2.39794
EXF-7137	Saccharomyces paradoxus	Ascomycota	0	0.255273	1	1	40	1	1.69897	2	2.39794
EXF-7167	Saccharomyces paradoxus	Ascomycota	1	-0.30103	1	1	40	1.39794	1.69897	2	2.39794
EXF-7173	Saccharomyces paradoxus	Ascomycota	0	0.447158	1	1	40	1	1.69897	2	2.39794
EXF-6421	Schwanniomyces pseudopolymorphus	Ascomycota	0	0	0	1	39	1	3	2.69897	2
EXF-7964	Wickerhamomyces anomalus	Ascomycota	1	-0.0457575	1	1	40	1	3.17609	3.54407	3.17609
EXF-3792	Cryptococcus fonsecae	Basidiomycota	1	0.623249	1	0	39	1.39794	3	2.69897	1.69897
EXF-7729	Cryptococcus laurentii	Basidiomycota	1	0.812913	1	0	30	1	2.87506	2.69897	1.39794
EXF-3409	Cryptococcus liquefaciens	Basidiomycota	1	0	1	0	39	1.39794	3	2.87506	1.69897
EXF-6436	Occultifur externus	Basidiomycota	0	-0.221849	1	0	37	1.39794	3	2.69897	2.39794
EXF-513	Rhodosporidium babjevae	Basidiomycota	0	0	1	0	30	1.39794	3	2.69897	1.69897
EXF-3501	Rhodosporidium diobovatum	Basidiomycota	1	0.146128	1	0	37	1.39794	3	2.87506	2
EXF-3801	Rhodosporidium fluviale	Basidiomycota	0	-0.30103	1	0	25	1.39794	3	2.69897	1.69897
EXF-3697	Rhodosporidium kratochvilovae	Basidiomycota	1	0.0791812	1	0	37	1.69897	3	2.69897	2.39794
EXF-1612	Rhodosporidium lusitaniae	Basidiomycota	0	0.176091	1	0	25	1	2	2.69897	2
EXF-3661	Rhodosporidium lusitaniae	Basidiomycota	0	0	1	0	25	1.39794	3.17609	2.39794	1.39794
EXF-512	Rhodosporidium sphaerocarpum	Basidiomycota	1	0.0413927	1	0	30	1.39794	3	2.69897	2.69897
EXF-6094	Rhodotorula calyptogenae	Basidiomycota	1	0	1	0	40	1.39794	3	2.69897	2
EXF-5557	Rhodotorula slooffiae	Basidiomycota	1	0.0413927	1	0	37	1.39794	2	2.69897	2.39794
EXF-9815	Rhodotorula aurantica	Basidiomycota	0	0	0	0	25	0.39794	1	2	1
EXF-3800	Rhodotorula benthica	Basidiomycota	0	-0.0457575	1	0	25	1	3	2.69897	1.87506
EXF-8527	Rhodotorula colostri	Basidiomycota	0	0.0791812	0	0	25	1.39794	2.39794	2.39794	2
EXF-8581	Rhodotorula fujisanensis	Basidiomycota	0	0.322219	0	0	25	1	2	2	1.39794
EXF-6425	Rhodotorula glutinis	Basidiomycota	1	0	1	0	39	1.69897	3	2.69897	2
EXF-6435	Rhodotorula glutinis	Basidiomycota	1	0.0791812	1	0	30	1.39794	3	2.69897	2
EXF-3909	Rhodotorula laryngis	Basidiomycota	0	-0.0457575	1	0	25	1.39794	3	2.87506	1.39794
EXF-1534	Rhodotorula lysinophila	Basidiomycota	1	0.0413927	1	0	37	1.39794	3	2.69897	2.39794
EXF-1529	Rhodotorula minuta	Basidiomycota	1	0.0413927	1	0	37	1.39794	3	2.69897	2.39794
EXF-1630	Rhodotorula mucilaginosa	Basidiomycota	1	0.20412	1	0	37	1.39794	3	2.87506	2
EXF-8528	Rhodotorula nothofagi	Basidiomycota	0	0.39794	0	0	25	1.39794	2	2.69897	1
EXF-308	Rhodotorula rubra	Basidiomycota	1	0.30103	1	0	37	1.39794	3	2.87506	2
MD1149	Rhodotorula taiwanensis	Basidiomycota	1	0.39794	1	0	32	1.69897	2.69897	2.69897	2
EXF-6424	Trichosporon moniliiforme	Basidiomycota	1	0.612784	1	0	39	1.39794	2.69897	2.87506	3
EXF-6430	Ustilago davisii	Basidiomycota	1	0.60206	1	0	37	1.39794	3.30103	3.54407	2
